# Supplementary material for: Vaccine breakthrough hypoxemic COVID-19 pneumonia in patients with auto-Abs neutralizing type I IFNs
Source: Sci Immunol. 2022 Jun 14:eabp8966. doi: 10.1126/sciimmunol.abp8966 (PMC9210448; doi:10.1126/sciimmunol.abp8966)
Supplement: Supplementary file 2 — Data file S1 [file sciimmunol.abp8966_data_file_s1.xlsx]

## Sheet: Fig 2 A raw data
D614G pseudovirus
	C	C	C	C	C	C	C	C	C	C	C		Pt	Pt	Pt	Pt	Pt	Pt	Pt	Pt	Pt	Pt
Avg.	2260.58	3828.53	2448.9	2233.61	1780.33	2852.52	2913.17	3409.22	6190.77	3433.03	3717.06		991.493	2250.16	16354.6	2601.39	2099.55	2229.18	3581.39	162.956	2289.54	251.702
SEM	643.091	996.514	690.761	691.655	458.749	1373.64	980.805	1461.8	2123.57	1427.16	1972.78		443.791	979.243	1957	702.829	243.136	528.033	1474.72	55.5449	1031.21	86.9348

## Sheet: Fig 2 B raw data
Delta pseudovirus
	C	C	C	C	C	C	C	C	C	C	C		Pt	Pt	Pt	Pt	Pt	Pt	Pt	Pt	Pt	Pt
Avg.	641.073	1119.81	772.428	1170.87	644.302	828.253	756.686	913.244	634.46	431.533	975.184		76.7871	278.108	10407.8	1105.47	1415.21	902.809	2107	133.456	433.416	43.8342
SEM	152.689	410.565	212.245	326.189	220.746	331.976	200.025	104.106	97.5461	188.46	94.0218		31.0494	26.2026	740.041	208.728	337.701	265.364	458.647	12.3169	126.649	23.4548

## Sheet: Fig S1 B, C raw data
anti-IFNa2 auto-Abs (10ng/mL),%	anti-IFNb auto-Abs (10ng/mL),%	anti-IFNw auto-Abs (10ng/mL),%	anti-IFNa2 auto-Abs (100pg/mL),%	anti-IFNw auto-Abs (100pg/mL),%
65.8602	79.9164	75.5339	111.143	21.9403
130.967	159.361	127.17	85.8253	86.737
110.708	146.287	127.969	92.6722	142.754
147.878	168.137	138.938	106.629	128.968
145.666	169.98	91.7889	94.4474	70.6483
186.35	139.21	141.647	83.5421	93.4081

## Sheet: Fig S1D, E raw data
Spike	396.039	492.637	396.039	513.234	134.103	526.014	29.4817	428.503	271.205	253.472
RBD	429.272	56.6595	429.272	440.557	36.75	505.347	18.6775	472.393	15.0201	322.422
